# Supplementary material for: Point Defects Stability, Hydrogen Diffusion, Electronic Structure, and Mechanical Properties of Defected Equiatomic γ(U,Zr) from First-Principles
Source: Materials (Basel). 2022 Oct 24;15(21):7452. doi: 10.3390/ma15217452 (PMC9656540; doi:10.3390/ma15217452)
Supplement: Supplementary file 1 [file materials-15-07452-s001.zip]

Archive with 1 entries (1 files):
- Supplementary_material_revised.pdf
